# Supplementary material for: Probability-based adaptive capacity rental strategy on shared platform with unknown demand distribution
Source: PLoS One. 2025 May 23;20(5):e0322837. doi: 10.1371/journal.pone.0322837 (PMC12101851; doi:10.1371/journal.pone.0322837)
Supplement: S1 Data — (XLSX) [file pone.0322837.s002.xlsx]

## Sheet: 4.1-normal
demand
group1	group2	group3	group4	group5	group6	group7	group8	group9	group10
10.5068	9.00995	10.6482	11.0763	9.97673	10.3922	10.7679	10.2535	9.24806	7.4634
11.5206	10.3495	9.22984	9.91092	7.67618	7.64384	9.83726	6.01941	10.2975	9.63113
10.5679	11.1593	8.64616	15.1943	12.4415	12.8935	8.3162	10.7917	13.6298	10.0372
9.06035	11.2391	11.2234	9.88347	10.2856	14.1363	9.03494	13.9524	11.105	10.7781
8.47797	9.93185	12.062	8.10943	10.4743	11.9136	9.14639	9.52571	8.92155	13.2222
12.4546	11.1947	11.8626	11.0823	10.7402	12.1466	10.2659	8.0073	11.8541	10.8012
10.0421	11.8391	8.32156	9.88998	14.1184	10.2933	8.17417	8.55959	12.3978	11.9174
10.2259	12.3161	9.38158	12.24	11.44	8.62143	11.8975	9.06203	10.0359	8.39251
11.2736	9.19968	10.6625	9.61671	8.2664	11.779	8.89432	11.3242	12.0318	10.1827
8.68536	10.3015	11.9511	8.77972	9.30663	13.0216	11.6601	13.7512	7.63139	8.10458
11.1399	6.78407	9.04165	9.11084	8.7315	8.37066	11.2119	9.93326	13.5282	9.26388
11.8986	12.1035	9.62868	5.59198	12.6627	11.1848	10.2781	7.41691	8.46427	9.41427
12.1157	9.6816	7.78733	9.13866	8.46505	9.60679	8.62697	11.0137	10.5223	8.5056
11.2079	16.3369	7.60759	9.14981	11.8064	8.40605	8.7414	10.8253	7.02827	10.0793
10.0175	12.411	11.6251	10.2946	13.9085	11.5021	6.44545	9.06253	10.9278	10.0629
10.1103	11.3985	12.7125	10.8498	7.17164	8.49253	5.92012	9.87402	11.3682	7.87771
11.7912	9.01458	9.85598	10.6945	9.23963	12.6696	9.81426	8.69696	5.22622	4.1775
11.9266	11.4921	12.0071	9.44753	10.3146	9.31626	11.4544	9.47207	9.98503	12.7617
10.074	13.6778	10.7233	7.59541	11.057	11.2985	10.8727	11.5835	8.90616	9.7069
12.521	9.64697	8.70976	12.062	11.2592	4.68525	9.34577	6.11326	10.9498	9.0808
8.44699	11.4891	10.7228	11.4466	7.21824	7.13368	10.9799	10.7867	6.93709	11.1022
11.5295	7.49222	13.0761	12.8656	11.1723	4.45567	8.16316	12.5819	13.8452	8.60212
10.7891	11.1666	9.92835	11.219	12.8715	10.7938	9.38353	11.0031	9.70862	8.85967
10.2113	11.8592	13.1293	8.83169	11.9978	8.92781	8.19326	9.44731	9.39371	14.4395
10.3363	11.5466	4.76051	9.68425	11.3168	9.58747	13.3789	8.76051	8.18085	13.0681
9.81847	10.5323	11.6438	9.27409	12.2191	11.2248	11.3954	11.1905	12.0154	8.90078
10.2379	7.22573	10.1741	10.5361	14.9587	10.9484	14.8834	10.7488	13.1931	9.62202
12.1991	9.785	9.40199	11.244	9.74425	10.4261	11.321	12.7071	7.41945	14.168
7.89706	9.59765	10.1835	10.4763	9.8302	12.2526	10.6333	10.1368	8.98328	8.85617
11.5153	9.99906	6.02486	8.50163	11.8197	10.5566	10.3703	9.42644	11.8645	8.18756
12.69	8.54031	9.56066	9.44204	7.62217	9.3481	8.11183	8.31325	10.9905	10.1662
8.36736	12.6022	10.7142	11.4032	9.0527	10.4985	7.90596	10.3167	8.40535	7.48
11.985	11.6659	12.9558	11.1987	12.2847	13.3871	9.21722	10.239	10.4979	8.20485
10.9848	12.9825	8.96346	10.4308	10.0168	9.42169	8.87423	9.72528	11.9921	12.5248
11.8724	8.7188	8.38301	12.5997	12.3307	7.86693	10.5988	7.62756	8.20317	7.5676
12.2777	11.4599	8.99649	8.79273	7.79385	8.03029	10.0144	11.1767	11.0707	9.79308
11.4123	10.112	11.8308	10.5045	7.61747	12.1804	12.6604	7.10207	12.1642	9.87418
7.99523	11.3209	10.6575	11.663	6.76274	7.94196	10.4736	8.21343	10.1851	10.3129
6.37988	13.0481	8.94048	9.26162	10.5339	9.48635	9.59089	8.53733	8.72914	12.2461
9.62538	7.11678	11.0265	7.94013	5.65833	14.1541	12.6108	9.46792	11.184	5.79114
12.0081	12.9088	10.1942	8.70484	7.97016	10.6733	10.2422	9.83018	9.0832	13.6976
9.90685	12.527	11.9373	14.2985	10.1127	11.1388	13.9989	13.8411	14.7966	12.7623
7.96154	13.2388	8.59589	5.72595	10.5317	10.0643	12.9261	9.49094	7.99207	11.6555
10.8571	11.6872	9.34468	10.9328	10.6894	15.2157	7.42292	5.57081	10.6504	8.68292
9.48299	12.4453	9.21578	9.38229	9.56476	10.2602	10.771	9.5263	12.7989	10.1166
10.1861	9.74425	7.07297	14.2062	13.6692	8.38297	8.73511	10.4989	9.10514	10.3959
8.01543	8.40036	10.5922	7.89921	12.6992	9.10501	10.349	10.8631	7.5454	8.0206
9.38558	7.37857	10.5221	9.74577	10.5357	10.5008	9.52532	11.6763	7.79341	11.8969
9.00873	8.24664	10.0102	6.83174	13.5589	5.51543	11.0615	8.34498	8.30426	10.7468
8.41308	16.6742	9.53083	8.77785	9.95712	9.96731	7.74652	12.8393	8.90882	8.7216
12.6935	10.4004	7.16926	10.2074	8.49155	10.9092	13.4271	10.8856	10.1744	8.08002
15.3907	9.55564	9.15871	9.93298	12.0721	8.24097	6.87664	11.758	10.2077	11.3123
8.22954	11.7321	9.31457	11.3529	10.8106	13.321	8.30737	9.91933	11.3799	10.8337
13.1695	9.94462	8.39545	7.8955	10.8239	8.77872	10.3121	12.7279	10.9412	10.5346
5.69483	9.39496	9.67743	7.25607	7.55028	12.2896	6.56028	10.1949	6.77899	11.0779
11.487	6.78562	10.8081	10.8913	14.1096	11.5026	7.62308	6.921	12.2563	12.473
12.0959	10.2695	13.7724	6.72717	10.7308	11.643	10.0024	9.17768	8.59011	11.2852
13.7302	12.8051	10.3492	8.78389	11.135	8.95923	10.3852	8.25956	6.73567	10.8821
9.32486	8.65243	10.5151	9.65372	11.3301	10.6069	11.6749	10.9325	10.8026	8.29222
11.7735	13.8505	9.85111	8.14878	6.97804	9.66003	7.08906	12.6568	9.71004	8.6058
6.64191	10.3395	6.16246	11.8253	5.21165	7.43888	9.23609	6.02564	8.76035	7.95761
11.9633	12.861	9.94697	12.5119	9.00344	8.24062	5.37275	5.363	8.99085	7.08037
11.1275	11.0694	10.1205	10.4489	8.66345	10.3718	11.5294	7.5974	11.8373	11.6421
8.82457	8.95924	14.9265	9.03916	12.3396	8.79477	7.67707	8.65073	9.95868	9.35564
12.1976	8.00804	9.61528	10.9256	7.74243	10.8129	10.9038	10.8346	9.65433	9.07272
6.75542	10.6068	10.6031	9.45942	10.6431	13.1501	11.1427	9.97831	10.4351	12.096
9.56316	8.14984	9.93058	9.23261	13.6041	11.2291	11.1289	11.7171	7.38652	10.4462
7.61769	9.47209	7.66264	12.4237	8.46046	8.36626	10.3999	9.1298	10.1625	6.99943
10.7181	8.86487	12.2856	9.02151	10.0181	9.87855	9.02484	9.17655	9.50535	6.82208
11.7951	9.32704	11.5039	11.0371	11.2075	8.64661	13.7664	7.38421	11.6226	8.19634
10.7714	9.66936	11.5821	4.93347	10.5642	9.55181	11.997	12.3855	10.2194	7.47253
9.60989	11.3318	8.18123	11.3039	11.6898	10.2242	9.51849	10.6366	13.7891	10.4774
10.7959	8.31581	12.8056	7.93693	11.8399	12.9633	8.61298	12.9152	11.1804	10.389
13.09	11.6582	7.1963	10.0055	8.2767	9.73499	9.47642	11.5784	10.3668	9.73409
9.85203	10.0215	11.1737	12.4511	11.5729	8.92394	10.4227	9.06609	8.74253	9.96462
4.42081	10.8895	14.3809	10.0886	9.64249	4.9009	10.7917	9.92721	7.77742	9.71486
10.2252	13.4299	8.01893	10.3492	10.004	12.8469	10.9608	12.8183	8.09596	10.639
12.0832	11.768	8.8674	8.87182	8.8932	11.8441	9.27973	12.9812	13.5555	9.14755
12.4959	8.05062	10.1993	9.82669	11.4648	8.97552	7.19235	6.42987	11.1076	10.394
11.2807	10.9896	8.99305	10.7921	6.93216	10.3323	5.48993	9.36036	9.27848	10.686
11.1979	11.4453	6.89867	7.72342	10.174	6.28172	12.5011	9.91072	12.5636	9.04018
9.01368	9.20499	10.1371	11.2742	12.67	9.13258	9.56011	12.1829	5.89742	12.1535
9.98834	9.19999	7.87539	11.5653	12.8626	10.4274	12.3841	6.10781	8.2304	9.6986
9.22947	9.45487	10.9472	12.6406	9.89146	11.5003	8.7566	11.2431	9.59295	7.29348
6.8559	11.4904	8.16115	9.67557	10.476	8.5081	6.02202	7.83759	4.78918	11.31
8.93931	10.7224	13.0999	6.67617	8.81709	9.07189	7.99495	6.93149	13.2516	15.2065
10.576	7.14422	8.43349	11.2608	9.13357	9.47223	11.7391	11.355	12.9458	9.36801
8.14359	10.9768	9.35588	9.2059	11.0236	6.76359	10.1233	9.72299	8.98972	12.1005
10.0988	8.51213	11.627	8.62574	9.64168	11.0464	12.7416	11.6407	10.0891	5.53365
7.84436	11.151	7.53827	8.05342	8.1341	8.53445	12.8657	10.6394	9.61946	8.76926
8.76569	7.40066	10.4549	6.9724	10.4422	7.58442	12.8382	8.67548	12.6065	11.2914
13.0387	11.9607	12.6143	9.98128	10.3363	11.1378	7.72597	10.55	11.774	9.05694
10.3886	8.39429	6.78503	13.5136	9.15571	8.10561	8.54854	9.14781	10.1056	8.78711
8.77189	9.96848	10.3693	10.5723	8.39113	12.4012	8.49576	14.1318	14.9197	9.61549
12.8136	7.26971	10.5198	11.9336	10.04	9.88365	11.2963	8.15378	8.11163	10.581
8.95369	9.44658	11.5636	10.922	8.11893	9.61144	9.89124	11.1532	9.22594	7.14433
11.1825	10.0099	7.5261	7.47079	9.88883	10.5506	10.4307	6.63244	11.0391	12.1301
7.00893	9.63899	7.35909	6.1693	6.47826	13.2937	8.23138	9.04538	10.7465	11.7936
6.71776	8.51607	11.0439	9.75719	7.93711	9.71303	12.3714	11.7076	11.3834	9.24922
8.12058	10.9527	10.594	12.5708	8.90883	10.8125	12.172	11.173	9.89615	11.4561
8.26293	8.36424	10.501	8.03676	11.3775	12.5527	14.4528	13.9749	12.188	11.2319
9.86685	10.2305	10.6929	9.45466	7.68323	9.16989	11.5434	12.4477	11.9211	9.98437
7.79475	10.3635	8.63995	9.53249	10.2935	14.9259	9.22166	9.84612	11.9216	8.23406
8.87866	7.44244	10.4645	9.39273	9.38446	7.24895	11.6067	10.8821	10.5287	9.32737
10.6506	9.35273	10.5861	10.2996	8.26656	11.9259	11.6296	12.9322	12.2165	10.246
7.79177	12.9272	8.5713	10.1725	12.5488	10.2384	14.7103	9.72453	8.8071	10.9944
9.71905	7.09825	13.7315	8.52624	6.64912	8.58419	6.21886	12.8199	13.2089	9.1844
14.0176	10.8651	10.9477	5.53666	8.56078	10.4789	8.06773	10.1296	10.8846	8.42499
9.48511	7.09745	7.61739	10.3985	10.3989	10.8914	11.9209	10.7866	11.3059	11.5937
9.85324	9.16622	11.3131	10.4731	14.1434	10.0054	13.6658	10.6023	7.10668	10.683
12.4751	9.09678	8.05064	10.7742	7.42461	10.703	7.12765	6.04036	7.16994	9.61392
9.89536	5.64331	11.5742	14.9238	11.1955	11.105	13.3304	10.6763	7.46765	10.3472
6.77771	6.63733	12.3172	12.6253	9.65181	9.66535	11.8464	8.01244	12.8536	11.8673
8.97751	12.4361	8.35864	10.7818	10.9985	12.3484	9.8611	10.9016	9.26616	8.47633
10.3463	7.96253	11.9268	9.126	7.13958	9.30434	13.7091	9.47368	8.23547	10.5601
8.33592	7.96475	10.8256	9.08809	11.6044	10.391	7.97736	6.64032	10.3624	9.65242
16.0337	7.19141	11.6441	5.94591	12.99	10.8745	10.4249	11.1899	4.97879	9.39223
9.77408	13.5552	13.7936	11.4405	10.6571	7.16889	8.03105	5.8282	15.399	9.6029
6.23483	7.89434	9.50922	9.90491	13.9574	12.3918	13.7211	10.341	13.2788	10.1399
8.51429	8.67071	8.49253	11.6943	9.43775	11.1083	9.82464	8.50879	9.87882	8.69837
10.4812	8.50294	8.22097	11.7764	8.79611	9.78742	6.75087	9.31454	9.54775	6.92812
9.92228	9.56207	8.36838	8.57116	10.42	13.7501	9.43984	6.51762	11.1458	7.20956
12.9771	7.93146	9.8458	12.5389	10.3339	9.37941	11.9869	11.7729	10.8617	11.4477
11.968	8.86874	10.6823	9.09201	9.35612	12.1949	8.57157	11.7226	10.6684	11.7103
10.3758	8.26883	10.5534	8.39351	8.69727	10.1663	7.6269	9.11896	9.81782	12.3692
14.3586	10.4646	11.6544	9.74304	7.62612	8.91757	10.0124	5.98938	11.2706	9.7034
7.37388	9.16881	10.026	9.93965	11.035	9.00629	11.1794	9.04361	10.4736	8.0599
9.52006	9.03484	12.9071	9.57268	11.6941	8.2891	8.61757	10.4139	9.23554	10.6758
12.8112	12.4014	9.47069	10.393	9.8836	10.6231	7.81506	7.39772	8.84936	13.2799
6.74508	7.51412	15.4403	14.2102	10.3571	9.44705	11.087	13.0292	12.1536	13.0813
11.7788	9.98449	11.2513	9.53628	12.0611	7.11117	11.4041	8.52844	10.1463	9.66187
6.09874	8.29902	8.28568	15.3872	8.47134	8.6487	7.71367	10.0344	9.86368	8.92764
8.95668	9.46333	7.85822	11.6402	8.40328	11.6668	11.5934	14.3067	8.42522	8.67254
11.0604	12.0907	10.9649	11.3629	10.9166	8.78392	9.6961	8.46866	9.0587	13.6076
8.77248	10.0945	9.55307	9.16064	13.0101	9.35749	9.57541	8.49879	9.63413	8.47868
8.25883	7.3773	11.428	10.6334	10.6856	10.8187	15.1893	10.7296	9.51935	5.57627
13.7681	10.4254	10.9465	10.7296	12.7882	8.66483	7.29564	6.90764	10.6774	10.3338
8.83091	9.20142	9.85434	10.3332	8.25947	9.95417	9.61172	8.93558	10.33	9.27274
10.0303	7.03449	8.30641	11.8391	8.45238	8.6672	7.60918	6.9917	9.80778	13.8569
9.33769	12.0853	6.97031	13.3848	13.0286	5.23971	12.417	7.08536	9.48404	9.62121
10.9574	12.4629	9.10697	8.71218	10.4322	10.9641	8.00748	11.5842	9.63412	11.1363
9.53972	10.406	11.7128	9.52069	11.0178	9.25969	7.57007	12.7534	12.0804	6.59699
10.7304	11.6619	10.4282	9.4077	9.67712	13.5411	8.10391	9.57583	9.82337	8.60897
10.437	7.07506	7.50852	10.0974	8.84216	10.7244	12.754	7.07643	13.6911	12.7619
9.32569	10.623	10.3464	14.1669	9.78158	16.9407	9.10766	9.55142	12.2165	9.80849
11.924	12.7062	10.7706	11.647	10.1025	13.1505	7.32644	9.01877	7.96848	10.3049
8.78866	10.6472	8.23229	8.11083	8.83442	12.6482	13.8241	10.1118	7.92894	12.8256
10.3399	14.4699	10.3075	11.0232	9.91572	8.67683	7.59346	9.44197	14.4082	9.29164
9.76701	11.2537	10.1164	7.27024	10.844	13.2476	9.6348	7.07602	7.96427	5.73625
10.2323	10.0164	7.71406	10.7155	7.95333	8.68183	10.1932	10.6649	5.45247	14.2108
11.4495	7.86579	10.7156	5.33017	6.12439	11.7455	10.9448	10.5036	12.1411	9.6704
10.9325	9.74267	11.1216	7.84959	12.1977	12.1527	14.5847	7.89494	14.2103	7.91126
6.23374	8.41675	12.1661	6.2342	9.0983	7.7459	12.1971	10.3433	9.45593	12.3741
12.8427	8.50933	12.1076	12.4932	13.0059	14.2999	10.2741	11.1835	10.6399	6.36063
9.67519	12.4836	7.24466	10.8999	5.46017	8.47586	15.0702	5.17848	9.14752	12.0356
9.40493	9.48122	8.12435	7.96825	10.8256	11.2103	7.4413	10.9441	11.9933	12.1388
10.333	12.5844	11.0301	11.5443	10.4206	7.52298	8.40516	7.92084	12.1787	9.24309
7.93792	12.0057	11.0276	7.56127	10.3836	13.5546	10.0814	8.85491	3.33874	9.68411
9.70733	7.57248	11.0301	8.43673	8.35389	12.7691	8.78154	8.44711	11.0304	8.88829
11.2941	10.5123	17.7055	11.103	8.13707	10.1148	9.68516	10.5953	8.02223	10.9525
8.25975	9.93852	11.1418	6.92705	9.89011	10.8068	12.1293	8.59807	12.2376	10.8916
11.2479	6.49022	12.2711	8.96788	7.90496	14.1571	11.9637	8.52586	7.50321	8.416
12.5727	11.9767	11.908	8.50341	8.39838	8.8679	11.551	12.934	10.5989	13.276
9.44283	12.8542	11.3028	12.7636	10.7481	9.2238	10.9842	10.7609	9.63324	13.5505
8.74541	10.9702	9.36946	11.4214	9.01845	13.755	10.3099	5.85114	8.5759	9.86351
11.3928	13.0019	11.5179	9.83452	10.841	9.91203	8.24414	10.432	7.23388	12.6488
14.1513	10.5191	8.45435	11.0124	11.8277	8.79591	13.4168	11.858	7.27013	8.3177
9.79169	9.21038	9.52636	6.8895	8.66954	8.66318	11.4523	8.30483	9.04027	12.5099
9.19964	9.73818	9.02927	12.6251	10.1432	8.55935	10.2293	9.77924	8.69917	11.7999
11.7325	11.9266	10.1637	8.89982	7.62571	9.92371	12.3209	10.5037	13.7394	6.89699
10.6897	11.2112	14.6293	7.96239	12.1262	7.81085	10.5082	9.59659	9.66807	6.71882
12.4337	9.77683	6.26547	10.1572	11.7438	13.6415	12.429	11.43	11.2852	9.79058
12.0534	12.5123	11.3725	8.6131	7.19047	10.3389	8.52091	11.2994	7.95592	9.14921
10.5779	8.61989	6.77457	11.1919	10.953	10.3067	10.1694	10.2115	8.05174	7.75482
10.1558	9.69017	9.05614	10.2416	10.4416	12.2963	6.79091	12.5124	8.45442	14.3281
8.73534	8.56491	12.1779	10.5436	8.75956	10.3318	9.58314	11.9414	10.6381	5.834
9.38061	8.36762	10.1286	7.76115	11.4531	10.3891	6.0958	9.541	8.98961	8.27255
11.7112	11.4836	7.84451	8.27737	12.4326	11.854	10.6655	9.8289	8.28751	8.80894
8.37136	11.2709	8.56939	11.8017	7.34176	10.3655	10.3172	7.29151	10.7213	13.4582
12.6165	7.79761	11.3592	8.19633	9.17928	11.1988	11.93	9.36451	8.66887	8.90456
8.94437	10.9574	8.53927	12.2683	8.41132	10.4836	11.0723	11.7431	8.74857	5.02232
10.4596	8.97605	10.4329	9.36958	12.9369	9.19342	11.0147	9.97581	7.30569	10.2842
11.8045	9.1427	10.0911	9.88236	9.47129	9.9934	9.56797	11.0872	8.86526	6.20429
8.95267	10.8145	8.6968	9.29892	10.5724	5.32586	10.2363	10.0217	8.45969	9.72121
9.23894	7.08734	14.2879	6.92753	10.0562	10.7531	8.96198	8.50108	8.01693	7.86912
8.45475	9.62149	11.2678	9.64678	9.39368	8.99295	4.58686	14.1402	10.6204	9.35431
6.74008	9.90362	5.94971	7.06564	10.4496	10.6296	9.76343	9.76642	9.26806	14.1292
10.7802	10.5081	10.3729	6.94403	9.55092	6.559	11.4384	11.6092	10.5114	5.45031
10.0195	9.71222	8.67643	11.6285	11.476	13.2394	10.0116	12.4685	12.5226	8.09815
8.47618	8.85113	11.7049	13.6356	10.7219	9.93836	9.45859	8.9494	12.0531	10.0439
8.97427	10.0812	8.41496	9.83636	9.30876	11.3608	8.82395	11.5448	6.37667	8.13498
10.3317	10.6031	9.77053	9.82067	8.97967	9.97853	15.1827	9.06071	10.2267	9.65136
10.2265	10.6829	11.01	9.61997	12.5269	8.38443	11.4716	12.0317	8.44244	12.2341
7.1014	5.78257	11.7315	9.93722	9.45526	11.7747	9.16162	10.983	9.6844	7.9258
10.0444	9.49768	7.59941	8.6554	6.90528	8.99398	9.48781	14.9359	11.9691	10.0594
8.39512	10.1303	9.331	7.86255	10.0334	9.81518	9.23167	11.6146	10.6364	9.85731
9.63026	9.06129	9.05011	10.7816	9.43834	9.31223	9.48294	10.623	9.67461	9.56324
9.97621	9.94561	8.69334	10.7298	7.78658	11.5281	8.91393	12.4801	9.62789	9.78849
8.10613	10.0154	13.5309	6.64479	11.2057	10.559	10.4864	14.1611	10.0113	12.9648
9.44035	10.0605	10.81	10.3775	10.4874	9.18043	9.87295	11.9487	7.06732	8.14214

## Sheet: 4.1-poisson
demand
group1	group2	group3	group4	group5	group6	group7	group8	group9	group10
14	11	18	14	15	5	17	14	8	12
11	9	10	12	14	12	12	12	7	6
7	8	8	8	8	10	9	13	14	12
8	16	11	13	10	6	8	7	10	13
6	12	3	13	13	9	15	6	15	8
14	6	15	10	11	8	9	13	12	8
19	17	6	10	14	8	9	5	7	13
14	6	7	10	9	8	8	7	12	7
8	11	9	4	17	4	9	10	9	15
13	12	11	19	8	4	13	8	6	6
9	8	8	12	9	12	11	3	9	16
14	7	12	12	8	7	9	8	10	9
12	11	10	7	13	12	7	7	9	11
15	12	11	8	10	10	5	7	11	6
11	11	12	7	9	9	5	11	11	15
9	10	16	12	5	11	12	11	8	13
6	9	8	10	14	11	10	10	12	7
6	12	7	10	5	9	14	11	6	11
12	9	13	9	6	15	16	10	8	14
9	10	10	13	5	8	14	14	11	10
7	17	15	13	15	7	11	10	7	9
9	6	8	9	8	11	9	8	16	7
10	13	11	5	8	12	11	12	9	12
8	11	11	9	7	4	7	12	6	14
6	9	5	11	4	12	4	12	9	9
12	9	10	11	12	17	11	9	7	17
9	11	11	6	9	9	14	11	11	6
15	8	12	7	12	14	10	19	10	13
10	11	8	10	11	10	9	10	10	8
9	8	11	15	20	10	6	10	15	7
5	9	11	5	16	11	10	4	17	9
10	8	5	8	11	17	10	10	5	10
9	11	8	9	11	14	8	11	13	11
11	6	13	9	10	14	10	7	8	11
11	6	11	12	11	12	7	8	5	4
9	8	7	11	7	7	11	8	14	13
9	5	8	12	19	11	17	12	12	12
9	14	11	13	8	5	7	8	8	9
13	6	15	16	12	12	13	12	11	4
7	11	8	12	11	14	9	11	9	10
9	10	14	8	9	6	11	10	11	13
14	3	6	11	12	16	10	9	16	8
11	8	16	10	4	7	12	12	14	12
14	13	11	12	12	9	8	9	14	15
11	11	6	11	10	8	12	14	10	9
4	9	14	15	6	14	7	9	6	10
6	7	12	10	11	10	9	12	8	6
16	9	9	11	13	9	12	7	7	9
12	11	10	6	10	10	11	4	9	12
9	11	13	7	7	10	10	11	12	8
15	8	15	12	6	9	10	6	16	13
13	12	9	9	12	9	10	16	8	6
10	13	11	12	13	12	9	10	12	14
14	15	10	13	8	11	12	8	6	11
13	13	8	7	6	12	5	11	8	13
14	9	1	9	12	11	11	7	7	12
12	4	13	10	11	10	14	11	6	8
12	12	6	13	16	12	14	10	11	10
8	6	13	9	9	7	10	8	13	6
6	7	11	8	12	10	18	17	12	10
10	13	10	8	14	7	2	15	10	8
4	10	10	14	6	10	12	12	9	16
11	8	13	9	9	11	10	8	6	13
7	6	9	10	10	10	10	9	7	9
4	11	9	9	6	15	15	11	14	10
10	10	6	14	10	16	12	15	10	10
9	16	10	12	7	5	9	9	11	15
14	17	12	6	12	9	16	8	10	14
13	12	17	9	11	6	11	11	8	9
12	15	10	7	8	14	8	10	10	10
9	16	9	10	9	8	5	13	5	6
14	9	9	10	10	10	5	10	7	10
7	13	3	9	13	18	13	13	9	13
7	12	10	10	5	13	8	10	15	9
7	11	10	13	11	9	13	8	12	8
7	4	6	6	9	14	9	6	6	8
9	10	9	9	16	7	12	5	9	9
11	9	11	10	8	15	9	12	10	7
14	13	9	12	9	16	17	12	14	13
11	6	10	15	10	11	8	14	11	14
12	8	11	11	6	11	18	8	5	14
8	11	16	11	15	10	7	7	7	12
11	13	9	13	19	8	10	12	7	10
9	6	10	13	7	8	15	10	6	15
11	12	16	9	13	5	9	10	7	6
12	13	7	11	8	10	6	18	8	5
9	10	5	10	9	17	14	13	15	15
8	8	5	9	19	6	10	11	10	14
10	9	4	8	11	7	16	12	14	7
6	11	14	12	10	10	12	8	10	7
8	8	13	16	9	5	12	10	12	15
9	12	8	9	9	10	18	16	7	9
5	7	12	5	12	6	14	9	12	6
9	12	9	16	11	14	12	4	4	12
9	8	14	10	17	8	7	9	8	6
9	8	12	9	17	11	16	12	11	7
13	11	10	7	8	14	10	14	8	11
5	6	9	6	8	14	8	7	7	10
14	5	15	13	10	13	7	6	10	13
9	9	17	10	9	19	13	4	9	11
10	11	11	7	10	12	6	14	11	11
10	11	8	8	9	5	11	14	12	8
12	11	5	8	7	11	12	6	13	14
10	12	9	12	13	6	3	10	4	9
8	9	8	18	9	14	6	8	7	6
10	12	6	8	4	9	14	7	10	8
15	13	11	10	10	12	10	13	9	6
12	11	5	8	7	13	9	9	9	7
5	10	12	8	14	13	7	8	5	11
9	10	9	9	14	7	10	11	6	8
13	7	9	9	8	9	14	13	12	8
6	5	13	6	7	15	13	10	12	13
10	13	9	10	5	13	13	8	9	4
9	12	5	8	6	11	5	9	8	14
4	4	3	10	13	6	10	6	6	8
6	7	12	10	8	11	8	5	12	6
12	9	18	9	13	9	6	4	8	10
9	16	8	14	4	7	8	7	9	10
8	12	11	12	7	3	12	15	4	8
15	9	9	9	10	10	11	12	12	10
7	13	3	6	13	7	3	10	8	9
10	9	10	10	11	5	16	8	9	12
10	11	8	11	13	9	10	7	12	5
11	17	10	7	8	8	10	8	11	15
14	5	11	6	9	13	14	13	11	6
13	9	12	6	12	8	8	12	15	6
9	11	8	6	4	9	9	6	13	13
8	10	12	9	10	8	9	7	6	13
9	11	11	4	11	6	11	12	10	10
14	11	3	11	7	18	10	11	11	5
11	10	9	7	8	3	10	13	10	5
9	13	11	8	13	13	8	12	8	11
9	7	14	6	7	14	12	10	10	9
8	10	9	10	7	13	11	10	8	8
9	5	14	8	10	13	8	11	16	11
5	11	9	12	10	13	10	14	5	5
13	9	17	14	12	10	8	8	10	13
12	14	7	10	15	9	5	7	9	9
8	12	11	8	7	10	8	9	9	10
8	10	10	11	10	8	10	8	12	7
10	9	10	11	12	9	9	6	9	12
12	11	10	11	13	9	5	7	11	5
14	14	14	13	4	19	10	14	14	7
12	11	6	8	7	11	9	5	14	7
15	10	13	9	12	14	6	11	8	11
8	8	12	10	10	12	10	11	7	8
6	11	6	9	10	11	8	6	10	7
6	12	8	9	7	12	8	6	8	8
9	9	9	11	7	8	8	9	9	6
6	13	15	11	11	9	12	6	11	8
8	7	10	6	7	13	6	12	10	12
9	12	9	9	12	9	2	15	3	9
7	11	10	7	10	9	11	12	11	8
9	8	10	10	11	15	8	5	14	14
5	17	11	10	7	9	3	11	7	11
12	12	4	14	9	12	11	11	13	10
15	7	6	7	17	9	8	19	16	11
8	10	6	9	17	15	13	12	9	9
7	10	7	7	12	3	10	9	8	8
9	9	15	8	12	8	9	12	11	9
11	9	12	15	5	8	13	8	12	6
12	6	7	11	9	8	12	16	8	7
11	12	6	3	9	11	8	9	12	8
20	11	6	9	20	12	14	7	7	15
7	10	6	8	9	12	10	9	11	10
20	10	7	9	10	13	8	10	8	9
9	8	10	11	16	8	16	8	11	10
10	7	11	7	6	10	7	5	7	10
9	11	4	8	8	15	9	18	13	13
13	14	7	5	9	12	12	9	8	14
11	9	9	12	13	12	10	7	6	5
9	10	11	7	9	17	10	14	12	8
16	12	10	6	12	10	14	14	7	12
8	9	10	11	16	12	9	9	10	6
11	9	5	14	9	17	10	12	17	13
12	4	10	11	10	9	9	8	10	12
6	10	8	12	10	14	9	12	11	11
12	10	7	11	9	11	8	11	13	9
10	6	6	8	9	8	9	10	7	8
11	7	11	12	6	10	9	10	4	12
10	6	13	11	18	7	7	8	10	11
9	9	5	8	9	7	9	8	8	9
9	6	11	8	11	8	14	6	6	9
16	15	9	11	15	9	11	9	9	14
8	7	8	14	11	12	10	5	10	9
5	14	11	4	9	13	10	7	12	11
10	15	11	7	13	8	13	22	8	20
15	8	5	13	7	9	13	12	11	12
15	9	7	9	5	11	11	9	8	6
13	10	7	15	9	9	15	13	13	8
6	11	5	10	8	7	4	10	11	8
7	10	13	15	7	8	9	9	9	10
14	7	6	9	5	6	7	11	9	7
9	11	16	16	11	11	9	11	6	16
9	10	11	10	7	11	14	11	6	6
8	14	13	14	17	14	11	14	7	10
10	9	8	18	10	10	8	7	12	8
10	12	10	14	8	8	9	12	11	8
11	9	8	9	12	9	7	14	7	5
11	8	6	6	9	10	10	13	9	7

## Sheet: 4.2
demand
group1	group2	group3	group4	group5
53.0017	45.0497	51.961	75.7476	46.2403
46.4775	51.7476	38.2192	60.7321	51.4873
38.5748	55.7965	64.4677	31.3387	68.1492
46.5066	56.1954	70.6816	43.5282	55.525
47.9111	49.6593	59.5681	60.8224	44.6078
55.8662	55.9735	60.7332	51.7667	59.2705
58.3898	59.1957	51.4666	41.6467	61.9889
59.311	61.5807	43.1071	33.05	50.1797
52.8559	45.9984	58.8951	61.3342	60.1588
58.8514	51.5074	65.1079	60.4853	38.1569
42.456	33.9203	41.8533	28.7167	67.6412
62.5287	60.5177	55.9241	35.6286	42.3214
55.1293	48.408	48.0339	51.7794	52.6116
47.0191	81.6843	42.0303	63.9442	35.1413
54.8852	62.055	57.5106	52.9132	54.6391
49.2443	56.9925	42.4627	49.1799	56.841
61.3163	45.0729	63.3481	56.4424	26.1311
65.1982	57.4603	46.5813	53.2808	49.9251
71.8558	68.3892	56.4926	58.5743	44.5308
36.035	48.2349	23.4262	40.6303	54.7489
35.5589	57.4454	35.6684	51.8007	34.6855
44.9553	37.4611	22.2783	35.7663	69.226
51.6004	55.8329	53.9689	46.3224	48.5431
58.7617	59.2962	44.6391	34.7671	46.9685
53.1563	57.7328	47.9373	43.6523	40.9042
29.778	52.6616	56.1238	59.874	60.077
46.938	36.1287	54.7419	39.8398	65.9654
58.2797	48.925	52.1306	70.4572	37.0973
52.3009	47.9883	61.263	52.5	44.9164
57.6201	49.9953	52.7832	56.5116	59.3224
47.7767	42.7016	46.7405	37.3398	54.9524
47.9924	63.0108	52.4923	63.7416	42.0267
51.8656	58.3294	66.9357	43.9009	52.4895
54.1005	64.9123	47.1085	50.3076	59.9603
51.983	43.594	39.3347	58.1966	41.0159
51.1901	57.2997	40.1514	64.5431	55.3534
43.2934	50.5598	60.9022	44.1632	60.8209
53.7756	56.6043	39.7098	54.1535	50.9256
51.2182	65.2407	47.4318	56.6703	43.6457
61.2948	35.5839	70.7704	58.695	55.9199
61.9892	64.5441	53.3667	37.973	45.416
51.8516	62.635	55.6939	78.6177	73.9832
46.2472	66.1938	50.3216	23.1841	39.9604
43.6127	58.436	76.0784	38.3119	53.2522
54.2349	62.2264	51.3012	44.1584	63.9944
50.7734	48.7213	41.9148	58.1825	45.5257
46.5615	42.0018	45.525	65.9044	37.727
50.436	36.8928	52.5042	47.4171	38.9671
43.8	41.2332	27.5772	54.4703	41.5213
56.9803	83.3709	49.8366	69.3842	44.5441
45.5287	52.0022	54.5461	46.0968	50.8722
62.2451	47.7782	41.2049	44.193	51.0387
54.0349	58.6603	66.6052	69.4899	56.8994
55.9358	49.7231	43.8936	31.3745	54.7059
39.0509	46.9748	61.448	44.3164	33.895
51.6938	33.9281	57.5129	59.7922	61.2817
57.4056	51.3473	58.2151	58.9536	42.9505
40.463	64.0257	44.7962	47.6374	33.6783
47.3378	43.2622	53.0346	54.411	54.0128
50.3261	69.2523	48.3002	40.0759	48.5502
36.2688	51.6975	37.1944	52.955	43.8018
53.1516	64.3051	41.2031	50.4216	44.9542
58.4616	55.3468	51.8588	57.6214	59.1863
41.4048	44.7962	43.9738	56.2796	49.7934
53.5055	40.0402	54.0645	51.0712	48.2717
36.8772	53.0341	65.7507	34.4474	52.1754
49.613	40.7492	56.1454	20.9415	36.9326
33.8423	47.3604	41.8313	57.5576	50.8127
61.2142	44.3243	49.3927	37.0044	47.5267
54.089	46.6352	43.2331	41.3498	58.1131
49.7538	48.3468	47.759	38.1201	51.0968
42.2484	56.659	51.121	40.2119	68.9453
62.7376	41.579	64.8166	30.37	55.902
69.671	58.2909	48.6749	45.2147	51.8339
31.4202	50.1077	44.6197	60.8224	43.7127
62.3616	54.4474	24.5045	61.0309	38.8871
66.2765	67.1494	64.2343	56.8998	40.4798
53.3801	58.8402	59.2206	53.2138	67.7777
38.0073	40.2531	44.8776	43.9953	55.5378
58.6335	54.9478	51.6616	48.3029	46.3924
48.1908	57.2265	31.4086	36.0543	62.8179
43.9608	46.0249	45.6629	47.8675	29.4871
37.6994	45.9999	52.137	62.8449	41.152
55.5054	47.2744	57.5016	55.8564	47.9648
57.9281	57.4522	42.5405	44.3173	23.9459
43.7647	53.6121	45.3594	49.5617	66.2578
55.2058	35.7211	47.3611	59.5259	64.7288
38.5566	54.8841	33.818	46.7262	44.9486
58.0186	42.5606	55.2318	45.423	50.4454
50.4657	55.7549	42.6722	53.5133	48.0973
48.1343	37.0033	37.9221	46.4056	63.0324
48.9825	59.8035	55.6889	44.855	58.8701
58.6889	41.9715	40.5281	40.0889	50.528
57.5041	49.8424	62.006	37.6268	74.5986
55.2947	36.3485	49.4183	43.3751	40.5581
51.377	47.2329	48.0572	57.571	46.1297
50.7782	50.0496	52.7531	37.4018	55.1953
56.1838	48.195	66.4687	43.3401	53.7326
52.3249	42.5804	48.5652	53.877	56.9172
56.8255	54.7635	54.0624	61.4829	49.4808
46.8988	41.8212	62.7637	59.1049	60.9402
25.6516	51.1523	45.8495	48.1372	59.6053
60.3882	51.8176	74.6295	40.0012	59.6082
71.8698	37.2122	36.2447	38.6507	52.6437
54.4136	46.7636	59.6295	56.3767	61.0826
48.9984	64.6359	51.1921	47.5572	44.0355
48.6356	35.4913	42.921	52.3572	66.0443
48.8095	54.3253	52.3946	40.5248	54.423
50.1741	35.4872	54.4571	56.9737	56.5297
38.7798	45.8311	50.027	58.8332	35.5334
44.8291	45.4839	53.5149	54.2288	35.8497
40.0297	28.2166	55.5249	46.0155	37.3383
52.488	33.1866	48.3267	51.9924	64.2681
47.0336	62.1804	61.7418	43.7736	46.3308
54.9521	39.8126	46.5217	45.5495	41.1773
48.253	39.8238	51.9549	34.6862	51.812
59.8634	35.9571	54.3727	49.2026	24.894
52.1353	67.7758	35.8444	34.0787	76.995
71.907	39.4717	61.959	51.7515	66.394
31.0364	43.3536	55.5415	32.0791	49.3941
43.5308	42.5147	48.9371	30.1714	47.7388
59.0149	47.8104	68.7503	44.0959	55.7291
75.2833	39.6573	46.897	47.0948	54.3085
47.5137	44.3437	60.9746	58.2102	53.3419
50.4367	41.3441	50.8314	42.9072	49.0891
47.7369	52.3232	44.5878	49.4643	56.3532
63.3146	45.844	45.0315	41.3796	52.3678
47.1269	45.1742	41.4455	57.7402	46.1777
56.8007	62.0071	53.1155	56.4567	44.2468
46.802	37.5706	47.2352	41.5879	60.7682
37.2744	49.9225	35.5559	67.6281	50.7314
53.1355	41.4951	43.2435	43.9585	49.3184
55.0318	47.3166	58.3338	46.1414	42.1261
62.9323	60.4533	43.9196	44.9899	45.2935
48.8955	50.4724	46.7875	55.8223	48.1706
43.8264	36.8865	54.0935	45.2813	47.5968
55.6276	52.1271	43.3241	38.4009	53.3869
52.4074	46.0071	49.7709	59.2211	51.65
52.8067	35.1725	43.336	45.8812	49.0389
49.2689	60.4264	26.1985	54.0182	47.4202
61.6034	62.3143	54.8205	72.7904	48.1706
53.6949	52.0299	46.2985	59.7215	60.4022
69.0466	58.3097	67.7057	51.1997	49.1168
61.1106	35.3753	53.622	28.3791	68.4556
56.5905	53.1152	84.7035	42.0565	61.0825
33.7256	63.5308	65.7524	48.2522	39.8424
56.0232	53.2361	63.241	44.7094	39.6447
54.2028	72.3496	43.3841	50.3778	72.0411
58.1095	56.2684	66.2379	35.8912	39.8214
60.4444	50.0821	43.4091	58.3971	27.2624
45.9912	39.3289	58.7275	38.8427	60.7053
58.2401	48.7134	60.7637	36.5523	71.0516
44.3769	42.0837	38.7295	57.5334	47.2796
69.5488	42.5466	71.4997	70.0927	53.1993
36.6805	62.418	42.3793	43.6743	45.7376
32.3931	47.4061	56.0517	47.5202	59.9663
33.4928	62.922	37.6149	54.1286	60.8935
41.0944	60.0287	67.7732	40.7577	16.6937
38.8088	37.8624	63.8457	63.7343	55.1518
69.5608	52.5614	50.5741	22.5032	40.1112
46.735	49.6926	54.0342	50.2313	61.1878
36.5732	32.4511	70.7856	46.5833	37.516
61.1438	59.8833	44.3395	38.6274	52.9947
44.1348	64.2708	46.119	61.3438	48.1662
37.6315	54.8512	68.7749	37.4196	42.8795
58.7584	65.0096	49.5602	32.3574	36.1694
56.2336	52.5957	43.9795	51.9532	36.3506
45.6504	46.0519	43.3159	21.7726	45.2013
64.0754	48.6909	42.7967	41.6995	43.4959
51.291	59.6332	49.6186	58.7394	68.6969
66.1695	56.0558	39.0542	64.2748	48.3403
55.0274	48.8841	68.2075	43.1914	56.426
65.5881	62.5616	51.6945	69.659	39.7796
51.094	43.0995	51.5335	56.5774	40.2587
37.8026	48.4509	61.4813	66.346	42.2721
74.4937	42.8246	51.6588	46.3884	53.1905
44.5423	41.8381	51.9454	47.6801	44.948
48.0116	57.4178	59.27	64.8935	41.4376
42.996	56.3547	51.8274	46.7469	53.6063
47.9661	38.988	55.9938	39.6489	43.3443
52.4267	54.7869	52.418	38.9446	43.7429
52.0183	44.8803	45.9671	56.6116	36.5284
56.6102	45.7135	49.967	44.5959	44.3263
67.9216	54.0723	26.6293	32.8193	42.2984
48.7954	35.4367	53.7654	46.6357	40.0846
37.6688	48.1074	44.9648	57.4471	53.1019
38.1768	49.5181	53.148	45.7856	46.3403
43.3425	52.5407	32.795	55.316	52.5572
33.258	48.5611	66.1969	57.3677	62.6131
58.2503	44.2556	49.6918	53.4937	60.2653
45.0179	50.406	56.804	52.7917	31.8833
46.8902	53.0157	49.8926	44.5547	51.1337
49.9811	53.4147	41.9222	60.4665	42.2122
36.0338	28.9129	58.8733	30.624	48.422
41.3868	47.4884	44.9699	40.9412	59.8453
56.7471	50.6513	49.0759	65.1051	53.1822
56.1854	45.3065	46.5612	36.5268	48.3731
45.5683	49.728	57.6406	46.9586	48.1395
68.1053	50.077	52.7951	49.9503	50.0567
36.9427	50.3025	45.9021	42.4579	35.3366

## Sheet: 5.1
demand
group1	group2	group3	group4	group5
5.99343	0	2.73232	8.92685	3.38797
4.72347	5.13878	5.76864	5.55154	3.30316
6.29538	2.61899	7.99311	5.91732	6.40881
8.04606	5.00531	4.28924	7.00253	6.04142
4.53169	3.91517	3.42493	3.47233	3.55578
4.53173	6.94499	4.08112	6.44386	5.17488
8.15843	6.24183	4.88166	3.18906	4.73155
6.53487	6.10031	4.29165	7.00375	7.52082
4.06105	6.71033	3.52895	3.95852	4.6772
6.08512	6.12774	2.63212	5.61791	2.90388
4.07316	4.95237	5.47779	5.22638	6.2311
4.06854	7.92041	3.82016	4.67533	1.5171
5.48392	6.38103	2.11883	6.82789	6.17467
1.17344	10.6029	6.54741	5.08843	7.36339
1.55016	3.25039	2.94407	2.0844	3.10264
3.87542	3.80529	4.81803	3.79961	5.33026
2.97434	2.50228	5.98401	8.10188	4.31116
5.62849	3.30064	5.84934	4.07094	5.9898
3.18395	4.18279	7.5661	4.55189	4.94575
2.17539	2.36965	5.63197	1.7185	9.33721
7.9313	4.49266	4.18384	3.74748	7.3635
4.54845	5.02193	4.8641	3.50477	3.44405
5.13506	6.34632	3.09515	7.21869	4.69866
2.1505	6.54859	4.77865	3.95232	1.79615
3.91123	5.13437	6.14119	5.86615	5.06778
5.22185	3.29222	6.83084	5.79416	2.22003
2.69801	3.40022	1.66132	5.08861	6.12617
5.7514	7.15808	5.96543	6.64948	3.31531
3.79872	3.05962	4.37905	3.20256	0.966989
4.41661	6.22143	9.78938	5.94797	5.36968
3.79659	4.60454	8.10186	7.60393	4.95578
8.70456	7.26246	3.70707	3.89493	6.17948
4.97301	2.22703	3.14213	5.48622	4.51477
2.88458	6.68894	1.69005	5.25016	2.61613
6.64509	2.94284	5.70039	3.01393	3.54259
2.55831	8.10387	4.71649	3.25258	7.85144
5.41773	3.9029	6.04216	3.07213	3.79695
1.08066	4.0481	4.9582	3.74271	7.26377
2.34363	6.56172	1.51231	6.20306	1.23906
5.39372	4.78637	3.40168	1.55966	3.38488
6.47693	3.70681	2.39286	8.84529	5.73952
5.34274	7.11365	5.35621	8.98514	6.33439
4.7687	2.66935	4.3312	5.07208	3.17266
4.39779	8.36419	4.38795	6.44253	8.63077
2.04296	6.01765	4.33519	3.28856	4.4131
3.56031	4.21098	8.92589	3.23372	4.50972
4.07872	6.29742	6.43848	7.02609	0.506489
7.11424	6.66294	7.28577	4.36797	4.82339
5.68724	5.32904	9.16575	4.83051	8.35722
1.47392	6.97204	2.4307	3.50145	9.04207
5.64817	4.00995	6.07626	5.7679	2.93918
4.22984	5.34953	4.91092	4.83726	6.95537
3.64616	6.15929	10.1943	3.3162	6.50545
6.22335	6.23908	4.88347	4.03494	7.07174
7.062	4.93185	3.10943	4.14639	3.62855
6.86256	6.19469	6.08234	5.26588	3.35008
3.32156	6.83914	4.88998	3.17417	7.33041
4.38158	7.31615	7.24004	6.8975	2.63989
5.66253	4.19968	4.61671	3.89432	8.36256
6.95109	5.30148	3.77972	6.66005	6.7052
12.6041	6.96016	12.7771	18.0297	15.2557
14.0717	20.2588	3.97995	15.6952	20.0485
9.46833	14.204	12.8466	11.5674	22.0965
9.01897	30.8422	12.8745	11.8535	17.6845
19.0626	21.0275	15.7365	6.11362	15.8703
21.7812	18.4963	17.1246	4.8003	16.3705
14.6399	12.5364	16.7363	14.5357	13.2693
20.0177	18.7302	13.6188	18.636	19.7686
16.8082	24.1946	8.98852	17.1818	16.453
11.7744	14.1174	20.1551	13.3644	14.9876
16.807	18.7227	18.6166	17.4498	8.28003
22.6902	8.73056	22.1639	10.4079	16.3001
14.8209	17.9164	18.0475	13.4588	12.8628
22.8232	19.6481	12.0792	10.4832	14.7334
1.90127	18.8664	14.2106	23.4472	22.7284
19.1095	16.3308	13.1852	18.4885	14.6968
15.4352	8.06433	16.3403	27.2086	17.9475
13.505	14.4625	18.1099	18.3024	20.603
15.4588	13.9941	16.1908	16.5832	10.6685
5.06216	14.9976	11.2541	15.9258	22.1569
13.9016	11.3508	13.6051	10.2796	15.354
16.7856	21.5054	18.5081	9.76491	13.4661
22.3895	19.1647	17.9967	13.0431	13.3138
12.4086	22.4561	16.077	12.1856	19.5799
10.9575	11.797	21.4993	16.497	12.4345
12.4912	18.6499	11.9818	15.036	20.9962
19.577	15.2799	16.2612	21.6509	24.8453
16.6438	18.3021	19.1576	16.1841	25.2185
12.3512	22.6204	13.1541	13.9772	11.0801
17.5663	7.79195	9.85032	21.5271	11.2909
15.4854	22.272	11.7621	15.6054	8.81326
19.8432	21.3175	25.7463	24.9974	20.3594
11.4897	23.0969	4.31488	22.3152	17.367
13.3617	19.218	17.3321	8.5573	24.1186
13.0395	21.1132	13.4557	16.9276	20.527
7.68243	14.3606	25.5156	11.8378	16.1083
16.4806	11.0009	9.74801	15.8726	16.8513
16.3053	8.44642	14.3644	13.8133	9.16738
15.0256	10.6166	7.07935	17.6539	3.96086
13.8271	31.6854	11.9446	9.36631	14.1076
7.92315	16.0011	15.5186	23.5679	16.6866
12.8968	13.8891	14.8325	7.19161	20.401
13.2864	19.3302	18.3823	10.7684	18.0331
10.9886	14.8615	9.73876	15.7803	12.8263
14.1936	13.4874	8.14018	6.4007	9.92206
17.0203	6.96405	17.2283	9.05769	13.8475
24.4309	15.6736	6.81792	15.0061	12.0997
15.8729	22.0128	11.9597	15.9629	25.0043
16.2878	11.6311	14.1343	19.1872	18.5825
14.6278	24.6262	10.372	7.72264	7.61482
5.40614	15.8487	19.5633	13.0902	11.2272
14.8674	22.1525	21.2798	3.43188	9.58207
15.3012	17.6734	16.1223	18.8235	20.21
27.3162	12.3981	12.5979	9.19267	13.3723
14.0382	10.0201	17.3139	17.2595	18.0817
16.5077	16.5171	13.6485	17.8567	17.2047
14.8264	10.3746	13.0815	17.8224	7.91499
9.15661	13.6802	21.0593	15.9997	6.04689
20.7141	12.1622	12.5538	12.5621	17.0083
18.7597	13.3176	17.5927	24.4161	19.7258
18.9552	14.1734	2.33368	19.9924	8.87148
10.4531	18.3295	18.2597	13.7962	8.14632
22.014	10.7895	9.84232	11.5325	17.0751
7.99074	19.1455	15.0139	13.6911	17.5828
17.9343	15.0538	21.1278	16.0567	14.3432
25.9523	17.2237	15.2214	16.9792	24.1681
10.0473	23.5747	15.873	17.402	16.0965
12.1685	19.4201	12.1796	13.1993	7.98574
15.4983	10.1265	14.5667	7.98088	21.4049
12.4826	17.4739	16.9803	3.72482	18.872
7.24668	18.6132	9.30855	21.2527	26.447
15.3428	13.0125	18.1855	13.9003	6.07991
9.68848	13	18.9133	20.9603	19.2242
17.368	13.6372	21.6014	11.8915	15.727
10.4029	18.7261	14.1889	5.05505	26.7097
22.7497	16.8061	6.69042	9.98738	19.2174
11.0837	7.86054	18.152	19.3478	16.8282
13.3897	17.442	13.0148	15.3083	19.8907
19.0676	11.2803	11.5644	21.8539	12.3122
8.84568	17.8774	10.1335	22.1643	24.4339
10.6824	6.10098	5.4586	14.2572	8.443
13.9214	12.941	9.97192	6.58896	9.52518
5.17755	7.59144	15.2704	7.82281	7.9261
10.5539	9.95273	10.8585	7.74364	11.4654
10.7796	5.90456	12.9004	11.9445	12.0835
12.3455	9.16987	11.3831	9.83685	7.2431
6.28915	10.0149	6.20618	10.646	9.4866
6.03863	9.45849	4.25395	7.34707	11.5984
11.5658	7.77411	9.63579	13.5571	10.5495
10.891	11.429	13.8562	13.258	9.26657
10.7515	7.54636	7.05514	16.6792	9.49811
11.0393	10.3457	9.18199	12.3152	11.0759
7.95993	10.5453	9.29873	8.83249	15.6589
10.6968	6.16367	9.08909	12.41	10.5676
10.8792	9.02909	10.4493	12.4444	4.98208
7.85695	14.3908	10.2587	17.0655	12.5796
15.5973	5.64738	7.78936	4.32829	7.6789
11.4215	11.2976	3.30499	7.10159	6.94691
6.42609	5.64617	10.5978	12.8814	5.4667
11.9697	8.74933	10.7097	15.4987	10.1003
7.07595	8.64516	11.1612	5.69148	10.0983
12.3613	3.46497	17.3858	14.9956	11.0281
13.4758	4.95599	13.938	12.7697	11.8769
7.53795	13.6541	11.1727	9.79165	14.1795
12.8901	6.94379	8.689	15.5637	14.1793
11.2383	6.94713	8.63213	6.96604	9.19877
12.4662	5.78712	3.91887	10.6374	12.7921
15.6904	15.3327	12.1608	7.04657	9.20047
9.26384	6.84151	9.85737	15.5817	14.0856
7.73879	8.00607	12.5414	9.73696	9.14157
7.33146	7.75442	12.6645	5.12631	10.3939
7.55257	9.34311	7.85674	9.15977	11.4874
9.76869	6.89719	13.8083	12.9804	13.3279
11.0235	8.3031	8.63802	7.85736	14.8236
10.8301	7.40324	7.59027	6.44036	11.4053
12.4815	10.697	9.61455	10.0186	11.8426
10.039	8.75321	9.90947	11.7691	15.6023
14.3606	8.55226	9.35901	7.92635	11.3413
9.20603	13.6021	10.5896	6.72258	5.74939
18.1605	6.27119	16.3153	11.6305	7.09823
11.877	9.97674	9.30441	12.1062	8.41329
7.42853	7.44853	18.0808	6.5705	13.4548
6.78732	9.19499	12.4603	12.3901	10.3457
11.4474	13.136	12.0444	9.54415	12.305
9.32961	10.1417	8.74095	9.36312	3.60596
12.142	6.06595	10.9501	17.7839	13.3543
11.4197	10.6381	11.0945	5.94345	8.02805
9.78151	8.80213	10.4998	9.41758	7.49727
7.45962	5.55174	12.7586	6.41377	15.2929
5.45546	13.1279	15.0772	13.6255	11.0871
8.66046	13.6943	8.06827	7.01123	13.1668
12.5692	10.609	9.28103	6.35511	11.8287
10.6423	12.4929	9.11155	7.15586	6.96814
6.26278	5.61259	10.1461	14.131	11.4274
10.5195	10.9346	16.2503	8.66149	14.2271
11.156	14.0592	12.4705	5.98967	5.06691
7.34843	10.9708	7.16624	15.7362	4.00342
10.4612	16.7049	11.5348	6.39018	11.0331
10.1746	11.8805	5.90536	9.45221	8.30689
6.57109	10.0246	11.0732	10.2899	6.52311

## Sheet: 5.2.1
demand
group1	group2	group3	group4	group5
1.9878	6.94484	11.1559	2.77859	12.9902
0.196674	6.31239	6.69584	2.94991	3.41062
6.22164	6.94713	17.458	0.912653	18.9438
12.9074	1.61553	0.319514	18.7418	12.9851
5.45078	17.1634	16.5052	13.6782	2.35013
6.64418	3.8767	8.3383	17.8312	9.95104
0.128632	15.1038	3.53284	25.1098	21.0813
6.68204	16.8783	0.478211	39.3023	19.4726
28.4398	0.149129	46.6996	8.04435	48.2779
19.0243	2.58226	0.0684913	0.673431	2.99013
13.092	12.4386	14.6878	17.881	0.391799
1.15115	17.21	13.7345	6.24679	4.87921
22.4341	15.7661	4.73914	1.35738	10.6733
19.4599	6.83625	6.8151	5.84376	15.6348
1.80427	8.22288	26.4435	3.55376	5.10209
10.0058	7.23464	5.03278	8.46335	12.8121
0.206963	3.38293	36.4798	15.5927	0.371049
1.24133	2.08366	7.43209	10.3281	6.35047
3.80335	4.1704	0.98289	2.86906	30.589
1.71871	3.09668	16.783	27.3506	23.5646
14.2287	2.26661	2.3786	8.39331	4.61449
17.0526	5.23687	8.08212	1.15779	17.9775
4.22547	7.36565	3.45691	20.7738	3.4146
3.83898	0.084888	16.9359	2.73388	7.87588
1.18402	33.0075	17.6051	10.6207	9.2937
0.876878	19.6951	2.50486	6.89296	5.6131
12.4732	15.6077	10.3517	4.05442	11.2649
9.1515	13.9491	1.00021	13.9914	71.2187
0.572835	27.9988	5.30456	2.12162	1.93634
6.53537	41.4923	1.01884	33.7836	14.5908
5.13624	0.88907	1.55498	2.73647	11.9978
18.8374	7.60669	2.38506	6.45288	18.6953
12.6531	14.0998	6.47517	2.12847	13.0735
9.21464	3.71554	0.807913	7.08294	14.7364
8.03819	11.769	2.67937	1.9652	31.9267
29.7794	2.17351	0.0657457	12.5516	7.35328
43.1799	19.2553	22.8912	7.26443	7.13881
4.12571	5.7641	8.03485	3.87681	12.9279
2.74272	10.0671	1.83378	45.0999	1.47952
15.9177	3.27171	26.4336	33.5341	5.84128
0.658048	11.2454	7.81078	31.6971	0.257924
4.53525	4.84319	0.426555	6.59383	13.5549
0.725952	2.39277	7.44181	1.76183	5.45846
3.84733	1.85117	10.2205	5.64061	4.01658
0.729822	5.83362	16.1273	3.26891	6.16933
3.42862	25.7879	18.0132	0.00989515	12.1957
15.6113	15.6342	2.91198	13.263	4.55859
23.581	3.88924	34.506	4.78233	1.41647
15.7321	0.0459513	6.27805	15.7406	1.21311
8.25123	11.6548	3.06649	4.22199	11.956
9.57161	10.3361	7.97127	5.63446	5.9937
4.48608	5.10902	4.73745	4.13638	5.88422
1.84906	0.0425156	2.27815	21.0475	2.83518
5.73128	8.5608	24.7056	12.3634	15.264
13.1985	2.53333	27.9979	10.7597	9.56426
0.649521	19.3962	18.1704	5.44658	9.16863
0.209509	16.0209	5.67025	2.11896	5.58005
14.7206	13.2016	12.5918	1.39316	8.67726
3.56606	21.5553	19.0612	6.82112	5.58731
12.0786	8.30337	0.823459	4.44473	11.1272
13.2677	10.6528	5.27562	1.34559	2.65647
27.0164	0.617796	10.2602	18.4148	54.438
5.11373	16.3466	37.4869	8.40468	8.54496
4.43849	15.3871	12.2176	8.13931	3.94954
16.4282	31.3394	10.1231	12.3039	0.229044
14.4601	6.42384	2.299	3.29853	6.27804
10.5732	12.9706	3.46817	14.6301	14.6268
16.6583	11.3938	1.74365	11.8771	3.38216
10.2782	11.0377	3.6231	2.37777	7.17364
31.5694	0.544609	12.6765	3.01501	4.85884
4.06277	9.38417	31.6961	3.87296	13.1266
13.4038	4.06068	0.159081	11.2898	3.18493
29.924	27.6184	3.74831	8.98977	1.16752
4.07013	0.0888679	0.501494	11.5017	33.0366
9.45802	26.2685	20.7761	21.7822	15.8755
4.55186	2.42367	11.8338	7.33112	2.7919
6.19043	7.77262	17.5192	9.14991	18.9184
0.779637	6.89102	25.0529	14.396	1.81044
0.195329	10.6241	1.66194	24.203	7.06255
14.2566	14.5306	6.34932	14.3156	24.4427
6.02866	18.4294	7.9025	19.9038	25.3838
9.7507	3.20703	7.26193	4.5906	1.7652
13.4689	6.53245	12.7446	6.84823	6.10307
5.42425	12.4497	17.2893	45.5984	1.04048
4.58261	2.84171	2.68228	8.19726	5.40866
1.8516	10.4986	1.11535	2.14087	17.2238
15.7926	16.7887	9.51607	0.269183	0.335298
17.8999	11.9287	2.79259	3.22112	14.9556
13.2506	10.152	17.5415	0.974698	9.6601
20.818	23.0244	6.26478	1.95733	1.16118
10.4428	6.46622	11.7451	5.81449	5.55228
11.9095	2.14111	4.382	0.266879	4.64628
2.14454	6.90836	1.09219	6.71826	6.80879
14.5943	0.0504743	3.55075	14.9027	0.131192
4.0659	13.8628	1.78181	15.915	12.1374
5.76181	4.45919	2.65039	10.6686	8.00238
3.84002	0.274637	7.86178	12.4638	3.21582
8.4	3.41006	4.38367	4.64288	32.1359
10.7497	12.3957	13.6511	9.68252	23.1691
8.56981	9.61215	10.4458	0.00420302	17.7169
3.83	15.9388	14.6984	0.250432	11.2442
2.45905	2.73755	15.6223	9.40819	16.4531
18.6393	29.261	7.47786	20.3839	9.95017
3.59772	7.71846	2.96108	4.52342	13.5805
5.76646	4.87204	53.7409	16.1156	3.88031
0.958664	9.69908	1.12747	4.6436	15.0647
3.58075	9.93298	5.36043	7.94245	7.80844
0.895909	10.4764	1.67969	7.90367	8.1482
4.21158	9.1723	7.07407	0.109986	1.6539
12.3547	11.7987	16.4443	2.70738	3.11738
36.4844	37.6963	6.43905	25.1099	22.8006
9.81429	3.38993	5.69412	20.4943	18.223
3.13757	6.24281	4.03023	2.78617	0.0188842
10.6918	18.3775	0.798535	2.59522	5.01671
9.86171	3.05534	12.8817	24.9019	13.2759
17.467	4.39348	13.9172	0.36598	1.0039
7.62913	7.43719	9.54614	11.0119	4.12048
24.2049	6.80275	23.2462	3.6617	14.3913
5.37005	1.47083	1.42873	12.0142	21.3526
3.36935	17.5628	2.23968	8.02331	3.24393
7.31904	6.67003	18.8541	8.47576	1.83825
25.5684	24.5599	10.821	19.4342	8.80976
12.8703	2.85312	7.26573	1.89087	10.0436
6.81047	6.02589	14.8096	9.26392	22.3391
6.88152	16.2447	14.98	6.6979	0.351554
10.4618	7.53119	8.09375	4.36695	22.9391
5.93793	10.9897	11.6967	18.7416	4.0623
7.9993	5.82732	2.86533	9.3703	13.7715
35.4652	15.8741	12.1525	2.83161	2.83519
26.9435	7.65868	5.09927	19.2131	11.1333
18.3687	2.18875	9.62096	5.37192	5.08234
1.35875	16.7004	9.18258	1.37196	16.6728
8.13105	9.44479	9.43516	10.8552	4.46343
4.5638	1.45309	12.1434	6.03227	1.42897
24.281	4.96176	0.800057	3.15621	1.30877
3.7641	1.2613	2.38077	9.4482	11.5589
26.7026	3.1651	3.54465	2.67422	17.8393
2.72263	1.21327	33.8347	3.7866	11.1373
5.45401	0.548828	10.7182	8.27246	9.3221
32.1794	19.2334	1.91259	0.00579012	1.09914
9.05071	9.57957	11.4494	4.93169	2.20222
26.9044	43.2176	18.3925	19.2612	22.632
7.74033	43.3347	23.0316	13.9437	2.55575
2.58818	24.0268	2.33156	19.1233	7.3936
12.4814	26.7932	29.4798	5.0009	5.05696
7.37253	4.99061	2.63655	5.3741	26.6371
7.04154	13.76	1.6697	19.2084	13.8326
1.46743	2.85957	9.96325	10.5049	14.4187
1.5656	1.76359	0.372548	4.15433	10.0419
26.5363	0.126508	15.8908	4.41425	15.0258
31.2489	30.7591	1.54089	18.922	5.01122
33.7936	14.4483	0.904621	15.1688	4.95279
4.42839	37.1826	17.0914	12.5268	3.55258
0.469556	7.16452	33.0416	6.62912	0.281348
8.07273	1.3563	14.3138	2.25116	4.94588
13.3298	19.0879	17.1179	7.91095	31.3074
10.4426	8.9241	27.6281	23.5733	11.2453
0.543853	11.2467	5.34164	32.4413	21.2937
2.65116	11.0227	3.84043	10.4337	10.911
12.2378	1.85466	12.2855	13.6405	11.7499
0.566601	3.51976	9.88486	6.20997	6.47379
18.7404	20.3703	11.5525	7.94086	0.259042
45.1727	2.67183	12.4873	8.453	6.8811
2.84753	1.16886	12.5529	24.0853	8.21334
0.556346	11.5114	2.51035	7.67861	0.449806
38.968	21.1229	0.868703	9.16147	8.73506
14.5765	8.9544	6.93948	0.725009	2.70889
6.05499	2.64333	28.1512	0.869324	0.12175
6.50579	13.674	13.2603	0.164564	2.2431
24.7104	2.02099	1.79694	1.16435	3.25186
4.39793	10.6486	0.688216	19.4208	2.02438
0.546461	3.48443	8.74812	10.0321	18.2321
9.51841	6.76583	8.75363	11.511	29.2531
3.74759	0.774466	11.2198	5.93591	4.2453
11.4432	5.77762	2.77529	4.53343	14.2594
29.5555	2.21023	5.96244	0.572918	8.69409
4.47194	0.0425536	12.0075	2.23874	15.1356
2.83688	7.20771	1.72692	42.2723	25.0403
0.544054	12.8162	2.07376	13.5175	5.34598
17.8177	1.66725	5.77724	1.72709	1.07798
0.816221	4.44067	2.88337	2.40433	2.7223
30.4022	0.0454414	25.1946	12.6005	1.29776
12.2468	0.234903	2.10598	28.1672	18.8361
24.2512	0.102515	5.10342	4.44123	4.3611
16.8438	0.797034	17.0084	1.15484	6.80528
2.11612	17.8198	0.391611	15.7442	3.04924
1.93468	1.00934	11.0297	4.24844	10.9632
32.5419	22.8463	0.141421	50.8707	13.3277
3.43953	8.18298	26.3341	27.4462	20.3495
15.6357	0.86128	1.21262	3.5204	10.2386
1.87282	30.8779	1.64726	19.6764	23.9071
3.55376	0.673759	9.38089	20.0653	0.577305
11.193	1.9091	18.7899	7.34636	23.5532
2.85577	7.90462	5.73361	12.126	8.08644
13.9379	15.0685	6.26211	9.02424	3.14161
21.1408	5.77038	18.0983	3.80293	12.8435
3.8621	8.68785	7.12628	21.5461	6.04334
3.54831	2.6116	6.17423	23.4028	23.1726
0.281245	5.48063	3.47626	1.72662	12.0502
5.49324	2.59066	4.50078	0.898916	2.0613

## Sheet: 5.2.2
date	demand
2015-04-01	9
2015-04-02	7
2015-04-03	17
2015-04-04	29
2015-04-05	17
2015-04-06	13
2015-04-07	14
2015-04-08	13
2015-04-09	20
2015-04-10	20
2015-04-11	8
2015-04-12	12
2015-04-13	6
2015-04-14	11
2015-04-15	13
2015-04-16	19
2015-04-17	41
2015-04-18	36
2015-04-19	19
2015-04-20	56
2015-04-21	26
2015-04-22	15
2015-04-23	18
2015-04-24	15
2015-04-25	38
2015-04-26	12
2015-04-27	13
2015-04-28	10
2015-04-29	9
2015-04-30	11
2015-05-01	19
2015-05-02	31
2015-05-03	17
2015-05-04	17
2015-05-05	9
2015-05-06	13
2015-05-07	18
2015-05-08	28
2015-05-09	55
2015-05-10	23
2015-05-11	9
2015-05-12	20
2015-05-13	9
2015-05-14	18
2015-05-15	16
2015-05-16	28
2015-05-17	22
2015-05-18	19
2015-05-19	17
2015-05-20	12
2015-05-21	13
2015-05-22	20
2015-05-23	30
2015-05-24	38
2015-05-25	15
2015-05-26	22
2015-05-27	20
2015-05-28	14
2015-05-29	24
2015-05-30	26
2015-05-31	25
2015-06-01	10
2015-06-02	18
2015-06-03	25
2015-06-04	21
2015-06-05	37
2015-06-06	31
2015-06-07	22
2015-06-08	15
2015-06-09	25
2015-06-10	21
2015-06-11	17
2015-06-12	12
2015-06-13	52
2015-06-14	40
2015-06-15	25
2015-06-16	20
2015-06-17	33
2015-06-18	32
2015-06-19	29
2015-06-20	39
2015-06-21	23
2015-06-22	23
2015-06-23	27
2015-06-24	18
2015-06-25	24
2015-06-26	31
2015-06-27	26
2015-06-28	19
2015-06-29	30
2015-06-30	23
2015-07-01	17
2015-07-02	25
2015-07-03	56
2015-07-04	50
2015-07-05	38
2015-07-06	23
2015-07-07	28
2015-07-08	23
2015-07-09	27
2015-07-10	28
2015-07-11	35
2015-07-12	28
2015-07-13	33
2015-07-14	34
2015-07-15	25
2015-07-16	37
2015-07-17	48
2015-07-18	39
2015-07-19	40
2015-07-20	20
2015-07-21	18
2015-07-22	29
2015-07-23	30
2015-07-24	26
2015-07-25	44
2015-07-26	13
2015-07-27	29
2015-07-28	35
2015-07-29	39
2015-07-30	24
2015-07-31	29
2015-08-01	35
2015-08-02	24
2015-08-03	25
2015-08-04	30
2015-08-05	30
2015-08-06	38
2015-08-07	42
2015-08-08	36
2015-08-09	28
2015-08-10	34
2015-08-11	24
2015-08-12	23
2015-08-13	38
2015-08-14	21
2015-08-15	37
2015-08-16	27
2015-08-17	34
2015-08-18	38
2015-08-19	19
2015-08-20	29
2015-08-21	29
2015-08-22	35
2015-08-23	13
2015-08-24	34
2015-08-25	23
2015-08-26	29
2015-08-27	26
2015-08-28	23
2015-08-29	14
2015-08-30	19
2015-08-31	16
2015-09-01	12
2015-09-02	20
2015-09-03	18
2015-09-04	18
2015-09-05	23
2015-09-06	28
2015-09-07	32
2015-09-08	15
2015-09-09	19
2015-09-10	18
2015-09-11	36
2015-09-12	30
2015-09-13	15
2015-09-14	13
2015-09-15	18
2015-09-16	18
2015-09-17	13
2015-09-18	31
2015-09-19	30
2015-09-20	15
2015-09-21	19
2015-09-22	9
2015-09-23	9
2015-09-24	14
2015-09-25	13
2015-09-26	26
2015-09-27	15
2015-09-28	26
2015-09-29	26
2015-09-30	15
2015-10-01	21
2015-10-02	17
2015-10-03	21
2015-10-04	22
2015-10-05	11
2015-10-06	13
2015-10-07	8
2015-10-08	19
2015-10-09	17
2015-10-10	1
2015-10-11	19
2015-10-12	23
2015-10-13	13
2015-10-14	12
2015-10-15	13
2015-10-16	27
2015-10-17	15
2015-10-18	4
2015-10-19	10
2015-10-20	6
2015-10-21	10
2015-10-22	16
2015-10-23	8
2015-10-24	13
2015-10-25	6
2015-10-26	6
2015-10-27	12
2015-10-28	6
2015-10-29	5
2015-10-30	13
2015-10-31	2
